# Supplementary material for: Modeling Eastern Russian High Arctic Geese (Anser fabalis, A. albifrons) during moult and brood rearing in the ‘New Digital Arctic’
Source: Sci Rep. 2021 Nov 11;11:22051. doi: 10.1038/s41598-021-01595-7 (PMC8586028; doi:10.1038/s41598-021-01595-7)
Supplement: Supplementary file 2 — Supplementary Information 2. [file 41598_2021_1595_MOESM2_ESM.xml]

<?xml version='1.0' encoding='UTF-8'?>
<metadata>
  <idinfo>
    <citation>
      <citeinfo>
        <origin>Diana Solovyeva, Inga Bysykatova-Harmey, Sergey L. Vartanyan,  N. A. Shilo, Alexander Kondratyev, Falk Huettmann</origin>
        <pubdate>20210614</pubdate>
        <title>Complied 24 years (1997-2020) survey and model assessment data sets for the Eastern Russian Arctic for brood rearing, moulting, presence/absence and abundance indeces of Tundra Bean Goose (Anser fabalis) and Greater White-fronted Goose (Anser albifrons),</title>
        <edition>1</edition>
        <geoform>vector digital data</geoform>
        <othercit>See manuscript on the topic coming forward.</othercit>
        <onlink>https://doi.org/10.5066/xxxxxxxx</onlink>
      </citeinfo>
    </citation>
    <descript>
      <abstract>This dataset is the best-available public presence information for brood rearing and moutling Tundra Bean Goose (Anser fabalis) and Greater White-fronted Goose (Anser albifrons) for the Russian Eastern Arctic (Yakutia and Chukotka), These data were collected by the Russian co-authors from 1997 til 2020 in the field on foot, by aircraft and motor boat. These data also include abundance estimate indeces for brood rearing and moulting birds.For A. albifrons  n=219 there were 77 absences of brood rearing and 142 presences of brood rearing, and 124 absences of moulting and 95 presences of moulting. 
For A. fabialis n=593 there were 380 absences of brood rearing and 213 presences of brood rearing, and 290 absences of moulting and 303 presences of moulting.
Additionally,less detailed,l data are compiled from the literature (n=14 for A. albifrons, n=18 for A. fabalis; 2002-2018) and from GBIF.org (n=63 for A. albifrons, n=17 for A. fabalis).. All of these datasets are geo-referenced with latitude and longitude, geographic projection of WGS84. Some of the data came initially from different projections.
The study area of the data coverage features the international dateline and several national projections were initially used for the GIS data.</abstract>
      <purpose>Presence and some abundance modeling for the Russian Eastern Arctic.</purpose>
      <supplinf>There is a manuscript by the authors that explains the data use, and more details.</supplinf>
    </descript>
    <timeperd>
      <timeinfo>
        <rngdates>
          <begdate>19970601</begdate>
          <enddate>20200831</enddate>
        </rngdates>
      </timeinfo>
      <current>ground condition</current>
    </timeperd>
    <status>
      <progress>Complete</progress>
      <update>None planned</update>
    </status>
    <spdom>
      <descgeog>World</descgeog>
      <bounding>
        <westbc>-175.7813</westbc>
        <eastbc>180.0000</eastbc>
        <northbc>90.0000</northbc>
        <southbc>62.2679</southbc>
      </bounding>
    </spdom>
    <keywords>
      <theme>
        <themekt>ISO 19115 Topic Category</themekt>
        <themekey>biota</themekey>
      </theme>
      <theme>
        <themekt>None</themekt>
        <themekey>Greater White-fronted Goose (Anser albifrons),</themekey>
        <themekey>Tundra Bean Goose (Anser fabalis)</themekey>
        <themekey>Moulting</themekey>
        <themekey>Brood rearing</themekey>
        <themekey>Russian Eastern Arctic</themekey>
        <themekey>Yakutia</themekey>
        <themekey>Chukotka</themekey>
        <themekey>Literature references</themekey>
        <themekey>GBIF.org</themekey>
      </theme>
      <place>
        <placekt>None</placekt>
        <placekey>The associated manuscript has an appendix with english place names where the surveys were carried out.</placekey>
      </place>
    </keywords>
    <taxonomy>
      <keywtax>
        <taxonkt>None</taxonkt>
        <taxonkey>Anser albifrons</taxonkey>
        <taxonkey>Anser fabalis</taxonkey>
      </keywtax>
      <taxoncl>
        <taxonrn>Kingdom</taxonrn>
        <taxonrv>Animalia</taxonrv>
        <common>animals</common>
        <taxoncl>
          <taxonrn>Subkingdom</taxonrn>
          <taxonrv>Bilateria</taxonrv>
          <taxoncl>
            <taxonrn>Infrakingdom</taxonrn>
            <taxonrv>Deuterostomia</taxonrv>
            <taxoncl>
              <taxonrn>Phylum</taxonrn>
              <taxonrv>Chordata</taxonrv>
              <common>chordates</common>
              <taxoncl>
                <taxonrn>Subphylum</taxonrn>
                <taxonrv>Vertebrata</taxonrv>
                <common>vertebrates</common>
                <taxoncl>
                  <taxonrn>Infraphylum</taxonrn>
                  <taxonrv>Gnathostomata</taxonrv>
                  <taxoncl>
                    <taxonrn>Superclass</taxonrn>
                    <taxonrv>Tetrapoda</taxonrv>
                    <taxoncl>
                      <taxonrn>Class</taxonrn>
                      <taxonrv>Aves</taxonrv>
                      <common>Birds</common>
                      <taxoncl>
                        <taxonrn>Order</taxonrn>
                        <taxonrv>Anseriformes</taxonrv>
                        <common>Ducks</common>
                        <common>Geese</common>
                        <common>Screamers</common>
                        <common>Swans</common>
                        <common>Waterfowl</common>
                        <taxoncl>
                          <taxonrn>Family</taxonrn>
                          <taxonrv>Anatidae</taxonrv>
                          <common>Ducks</common>
                          <common>Geese</common>
                          <common>Swans</common>
                          <taxoncl>
                            <taxonrn>Subfamily</taxonrn>
                            <taxonrv>Anserinae</taxonrv>
                            <taxoncl>
                              <taxonrn>Genus</taxonrn>
                              <taxonrv>Anser</taxonrv>
                              <common>Bean Geese</common>
                              <taxoncl>
                                <taxonrn>Species</taxonrn>
                                <taxonrv>Anser albifrons</taxonrv>
                                <common>Greater White-fronted Goose</common>
                                <common>TSN: 175020</common>
                              </taxoncl>
                              <taxoncl>
                                <taxonrn>Species</taxonrn>
                                <taxonrv>Anser fabalis</taxonrv>
                                <common>Bean Goose</common>
                                <common>TSN: 175024</common>
                              </taxoncl>
                            </taxoncl>
                          </taxoncl>
                        </taxoncl>
                      </taxoncl>
                    </taxoncl>
                  </taxoncl>
                </taxoncl>
              </taxoncl>
            </taxoncl>
          </taxoncl>
        </taxoncl>
      </taxoncl>
    </taxonomy>
    <accconst>None.  Please see 'Distribution Info' for details.</accconst>
    <useconst>None.  Users are advised to read the dataset's metadata thoroughly to understand appropriate use and data limitations.</useconst>
    <ptcontac>
      <cntinfo>
        <cntperp>
          <cntper>Falk Huettmann</cntper>
          <cntorg>-EWHALE lab-</cntorg>
        </cntperp>
        <cntpos>Professor</cntpos>
        <cntaddr>
          <addrtype>mailing and physical</addrtype>
          <address>2140 North Koyukuk Drive</address>
          <city>Fairbanks</city>
          <state>Alaska</state>
          <postal>99775</postal>
          <country>US</country>
        </cntaddr>
        <cntvoice>+1 907 474 7882</cntvoice>
        <cntemail>fhuettmann@alaska.edu</cntemail>
      </cntinfo>
    </ptcontac>
    <datacred>see authors and sources, e.g. GBIF and literature</datacred>
    <native>MS Excel, transferred to ESRI shapefile from various projections into singular data layers.</native>
  </idinfo>
  <dataqual>
    <attracc>
      <attraccr>Data are compiled from various notebooks and field work 'as is'.</attraccr>
    </attracc>
    <logic>Data are collected consistently with the same methods over the years.</logic>
    <complete>Data are complete</complete>
    <posacc>
      <horizpa>
        <horizpar>Latitude and longitude were provided with a GPS, app 4-6 decimals </horizpar>
      </horizpa>
      <vertacc>
        <vertaccr>NA</vertaccr>
      </vertacc>
    </posacc>
    <lineage>
      <procstep>
        <procdesc>Data were compiled during the field, written into field notebooks and then put into MS Excel by the respective Russian authors.
FH compiled the data and put them into shapefiles with the help of the co-authors.</procdesc>
        <procdate>20210501</procdate>
      </procstep>
    </lineage>
  </dataqual>
  <eainfo>
    <overview>
      <eaover>Data follow generally the x,y and z format, where latitude, longitude and attributes are provided. The 24 year data set also features abundance information for brood rearing geese as well as moulting ones. The GBIF.org data have a wider column format of Darwin Core..</eaover>
      <eadetcit/>
    </overview>
  </eainfo>
  <distinfo>
    <distrib>
      <cntinfo>
        <cntperp>
          <cntper>Falk Huettmann</cntper>
          <cntorg>-EWHALE lab-</cntorg>
        </cntperp>
        <cntpos>Professor</cntpos>
        <cntaddr>
          <addrtype>mailing and physical</addrtype>
          <address>2104 North Koyukuk Drive</address>
          <city>Fairbanks</city>
          <state>Alaska</state>
          <postal>99775</postal>
          <country>United States</country>
        </cntaddr>
        <cntvoice>1-888-275-8747</cntvoice>
        <cntemail>fhuettmann@alaska.edu</cntemail>
      </cntinfo>
    </distrib>
    <distliab>Unless otherwise stated, all data, metadata and related materials are considered to satisfy the quality standards relative to the purpose for which the data were collected. Although these data and associated metadata have been reviewed for accuracy and completeness and approved for release by the U.S. Geological Survey (USGS), no warranty expressed or implied is made regarding the display or utility of the data on any other system or for general or scientific purposes, nor shall the act of distribution constitute any such warranty.</distliab>
    <custom>Contact authors, see journal manuscript</custom>
  </distinfo>
  <metainfo>
    <metd>20210614</metd>
    <metc>
      <cntinfo>
        <cntperp>
          <cntper>Falk Huettmann</cntper>
          <cntorg>-EWHALE lab-</cntorg>
        </cntperp>
        <cntpos>Professor</cntpos>
        <cntaddr>
          <addrtype>mailing and physical</addrtype>
          <address>Biology &amp; Wildlife Dept. Inst of Arctic Biology</address>
          <city>Fairbanks</city>
          <state>Alaska</state>
          <postal>99775</postal>
          <country>USA</country>
        </cntaddr>
        <cntvoice>+1 907 474 7882</cntvoice>
        <cntemail>fhuettmann@alaska.edu</cntemail>
      </cntinfo>
    </metc>
    <metstdn>FGDC Biological Data Profile of the Content Standard for Digital Geospatial Metadata</metstdn>
    <metstdv>FGDC-STD-001.1-1999</metstdv>
  </metainfo>
</metadata>
