# Supplementary material for: Modeling Eastern Russian High Arctic Geese (Anser fabalis, A. albifrons) during moult and brood rearing in the ‘New Digital Arctic’
Source: Sci Rep. 2021 Nov 11;11:22051. doi: 10.1038/s41598-021-01595-7 (PMC8586028; doi:10.1038/s41598-021-01595-7)
Supplement: Supplementary file 3 — Supplementary Information 3. [file 41598_2021_1595_MOESM3_ESM.zip]

Archive with 7 entries (7 files):
- BaseMapPacRim3merc.cpg
- BaseMapPacRim3merc.dbf
- BaseMapPacRim3merc.prj
- BaseMapPacRim3merc.sbn
- BaseMapPacRim3merc.sbx
- BaseMapPacRim3merc.shp
- BaseMapPacRim3merc.shx
