# Supplementary material for: Modeling Eastern Russian High Arctic Geese (Anser fabalis, A. albifrons) during moult and brood rearing in the ‘New Digital Arctic’
Source: Sci Rep. 2021 Nov 11;11:22051. doi: 10.1038/s41598-021-01595-7 (PMC8586028; doi:10.1038/s41598-021-01595-7)
Supplement: Supplementary file 6 — Supplementary Information 6. [file 41598_2021_1595_MOESM6_ESM.xml]

<?xml version='1.0' encoding='UTF-8'?>
<metadata>
  <idinfo>
    <citation>
      <citeinfo>
        <origin>Falk Huettmann</origin>
        <pubdate>20210614</pubdate>
        <title>Complied GIS habitat data layers for the Eastern Russian Arctic for geese- and wildlife-related habitat models</title>
        <edition>1</edition>
        <geoform>raster digital data</geoform>
        <othercit>Sources is from Sriram and Huettmann (unpublished)
See manuscript on the topic coming forward.</othercit>
        <onlink>https://doi.org/10.5066/xxxxxxxx</onlink>
      </citeinfo>
    </citation>
    <descript>
      <abstract>This value-added dataset is the best-available public habitat GIS layer for the Russian Eastern Arctic (Yakutia and Chukotka), These data were compiled from Sriram and Huettmann (unpublished). The datasets consist of Mean July temperature and precipitation, NDVI, ETOPO1 DEM, human footprint, as well as human population. These datasets are geo-referenced rasters with latitude and longitude, geographic projection of WGS84. Some of the data came initially from different sources. The Circumpolar Arctic Vegetation Maps CAVM was used as a mask for the tundra. A coastline shapefiel in Mercator 180 degree central Pacific meridian was used for a study area template.</abstract>
      <purpose>Presence and some abundance modeling for the Russian Eastern Arctic.</purpose>
      <supplinf>There is a manuscript by the authors that explains the data use, and more details.</supplinf>
    </descript>
    <timeperd>
      <timeinfo>
        <rngdates>
          <begdate>19970601</begdate>
          <enddate>20200831</enddate>
        </rngdates>
      </timeinfo>
      <current>ground condition</current>
    </timeperd>
    <status>
      <progress>Complete</progress>
      <update>None planned</update>
    </status>
    <spdom>
      <descgeog>World</descgeog>
      <bounding>
        <westbc>-175.7813</westbc>
        <eastbc>180.0000</eastbc>
        <northbc>84.7384</northbc>
        <southbc>62.2679</southbc>
      </bounding>
    </spdom>
    <keywords>
      <theme>
        <themekt>ISO 19115 Topic Category</themekt>
        <themekey>biota</themekey>
      </theme>
      <theme>
        <themekt>None</themekt>
        <themekey>Temperature July	</themekey>
        <themekey>Precipitation July</themekey>
        <themekey>NDVI</themekey>
        <themekey>ETOPO1 Digital Elevation Model</themekey>
        <themekey>World Coastline</themekey>
        <themekey>Rivers, major</themekey>
        <themekey>Global Landcover</themekey>
        <themekey>Human Footprint</themekey>
        <themekey>Circumpolar Arctic Vegetation Map</themekey>
      </theme>
      <place>
        <placekt>None</placekt>
        <placekey>Russian Eastern Arctic</placekey>
        <placekey>Yakutia</placekey>
        <placekey>Chukotka</placekey>
        <placekey>Northern Kamchatka</placekey>
      </place>
    </keywords>
    <accconst>None.  Please see 'Distribution Info' for details.</accconst>
    <useconst>None.  Users are advised to read the dataset's metadata thoroughly to understand appropriate use and data limitations.</useconst>
    <ptcontac>
      <cntinfo>
        <cntperp>
          <cntper>Falk Huettmann</cntper>
          <cntorg>-EWHALE lab-</cntorg>
        </cntperp>
        <cntpos>Professor</cntpos>
        <cntaddr>
          <addrtype>mailing and physical</addrtype>
          <address>2140 North Koyukuk Drive</address>
          <city>Fairbanks</city>
          <state>Alaska</state>
          <postal>99775</postal>
          <country>US</country>
        </cntaddr>
        <cntvoice>+1 907 474 7882</cntvoice>
        <cntemail>fhuettmann@alaska.edu</cntemail>
      </cntinfo>
    </ptcontac>
    <datacred>see authors and sources, namely Sriram and Huettmann (unpublished)</datacred>
    <native>See Sriram and Huettmann (unpublished)</native>
  </idinfo>
  <dataqual>
    <attracc>
      <attraccr>Data are compiled from Sriram and Huettmann unpublished and accurate from those sources</attraccr>
    </attracc>
    <logic>Data are compiled consistently with the same methods.</logic>
    <complete>Data are complete</complete>
    <posacc>
      <horizpa>
        <horizpar>Data came from geographic projection, latitude longitude, WGS84 in ArcGIS</horizpar>
      </horizpa>
      <vertacc>
        <vertaccr>NA</vertaccr>
      </vertacc>
    </posacc>
    <lineage>
      <procstep>
        <procdesc>Data came from Sriram and Huettmann (unpublished) and used in a WGS84 and mercator projection centered on the 180 degree Pacific.</procdesc>
        <procdate>20210501</procdate>
      </procstep>
    </lineage>
  </dataqual>
  <eainfo>
    <overview>
      <eaover>Data follow generally the x,y and z format, where latitude, longitude and attributes are provided in a raster grid format (TIFF). </eaover>
      <eadetcit>See sources in Sriram and Huettmann unpublished.</eadetcit>
    </overview>
  </eainfo>
  <distinfo>
    <distrib>
      <cntinfo>
        <cntperp>
          <cntper>Falk Huettmann</cntper>
          <cntorg>-EWHALE lab-</cntorg>
        </cntperp>
        <cntpos>Professor</cntpos>
        <cntaddr>
          <addrtype>mailing and physical</addrtype>
          <address>2104 North Koyukuk Drive</address>
          <city>Fairbanks</city>
          <state>Alaska</state>
          <postal>99775</postal>
          <country>United States</country>
        </cntaddr>
        <cntvoice>1-888-275-8747</cntvoice>
        <cntemail>fhuettmann@alaska.edu</cntemail>
      </cntinfo>
    </distrib>
    <distliab>Unless otherwise stated, all data, metadata and related materials are considered to satisfy the quality standards relative to the purpose for which the data were collected. Although these data and associated metadata have been reviewed for accuracy and completeness and approved for release by the U.S. Geological Survey (USGS), no warranty expressed or implied is made regarding the display or utility of the data on any other system or for general or scientific purposes, nor shall the act of distribution constitute any such warranty.</distliab>
    <custom>Contact author, see journal manuscript forthcoming</custom>
  </distinfo>
  <metainfo>
    <metd>20210614</metd>
    <metc>
      <cntinfo>
        <cntperp>
          <cntper>Falk Huettmann</cntper>
          <cntorg>-EWHALE lab-</cntorg>
        </cntperp>
        <cntpos>Professor</cntpos>
        <cntaddr>
          <addrtype>mailing and physical</addrtype>
          <address>Biology &amp; Wildlife Dept. Inst of Arctic Biology</address>
          <city>Fairbanks</city>
          <state>Alaska</state>
          <postal>99775</postal>
          <country>USA</country>
        </cntaddr>
        <cntvoice>+1 907 474 7882</cntvoice>
        <cntemail>fhuettmann@alaska.edu</cntemail>
      </cntinfo>
    </metc>
    <metstdn>FGDC Biological Data Profile of the Content Standard for Digital Geospatial Metadata</metstdn>
    <metstdv>FGDC-STD-001.1-1999</metstdv>
  </metainfo>
</metadata>
