# Supplementary material for: Modeling Eastern Russian High Arctic Geese (Anser fabalis, A. albifrons) during moult and brood rearing in the ‘New Digital Arctic’
Source: Sci Rep. 2021 Nov 11;11:22051. doi: 10.1038/s41598-021-01595-7 (PMC8586028; doi:10.1038/s41598-021-01595-7)
Supplement: Supplementary file 8 — Supplementary Information 8. [file 41598_2021_1595_MOESM8_ESM.zip]

Archive with 24 entries (24 files):
- AnsAlbiComp21May2020FH4OVR.cpg
- AnsAlbiComp21May2020FH4OVR.dbf
- AnsAlbiComp21May2020FH4OVR.prj
- AnsAlbiComp21May2020FH4OVR.sbn
- AnsAlbiComp21May2020FH4OVR.sbx
- AnsAlbiComp21May2020FH4OVR.shp
- AnsAlbiComp21May2020FH4OVR.shp.xml
- AnsAlbiComp21May2020FH4OVR.shx
- AnsFabiComp21May2020FH4OVR.cpg
- AnsFabiComp21May2020FH4OVR.dbf
- AnsFabiComp21May2020FH4OVR.prj
- AnsFabiComp21May2020FH4OVR.sbn
- AnsFabiComp21May2020FH4OVR.sbx
- AnsFabiComp21May2020FH4OVR.shp
- AnsFabiComp21May2020FH4OVR.shp.xml
- AnsFabiComp21May2020FH4OVR.shx
- rggd5kSTA2prjOVR.cpg
- rggd5kSTA2prjOVR.dbf
- rggd5kSTA2prjOVR.prj
- rggd5kSTA2prjOVR.sbn
- rggd5kSTA2prjOVR.sbx
- rggd5kSTA2prjOVR.shp
- rggd5kSTA2prjOVR.shp.xml
- rggd5kSTA2prjOVR.shx
