# Supplementary material for: Modeling Eastern Russian High Arctic Geese (Anser fabalis, A. albifrons) during moult and brood rearing in the ‘New Digital Arctic’
Source: Sci Rep. 2021 Nov 11;11:22051. doi: 10.1038/s41598-021-01595-7 (PMC8586028; doi:10.1038/s41598-021-01595-7)
Supplement: Supplementary file 8 — Supplementary Information 8. [file 41598_2021_1595_MOESM8_ESM.zip › rggd5kSTA2prjOVR.shp.xml]

<?xml version="1.0" encoding="UTF-8"?>
<metadata xml:lang="en"><Esri><CreaDate>20210614</CreaDate><CreaTime>15322800</CreaTime><ArcGISFormat>1.0</ArcGISFormat><SyncOnce>TRUE</SyncOnce><DataProperties><lineage><Process ToolSource="c:\program files (x86)\arcgis\desktop10.6\ArcToolbox\Toolboxes\Spatial Analyst Tools.tbx\ExtractMultiValuesToPoints" Date="20200121" Time="202613">ExtractMultiValuesToPoints rggd5kSTA2prjOVR "coast_clip_1k coast_clip" NONE</Process><Process ToolSource="c:\program files (x86)\arcgis\desktop10.6\ArcToolbox\Toolboxes\Data Management Tools.tbx\AddXY" Date="20200121" Time="202805">AddXY rggd5kSTA2prjOVR</Process></lineage></DataProperties></Esri></metadata>
