# Supplementary material for: Modeling Eastern Russian High Arctic Geese (Anser fabalis, A. albifrons) during moult and brood rearing in the ‘New Digital Arctic’
Source: Sci Rep. 2021 Nov 11;11:22051. doi: 10.1038/s41598-021-01595-7 (PMC8586028; doi:10.1038/s41598-021-01595-7)
Supplement: Supplementary file 9 — Supplementary Information 9. [file 41598_2021_1595_MOESM9_ESM.zip]

Archive with 28 entries (28 files):
- AnsAlbi_BroodScore_FH4.cpg
- AnsAlbi_BroodScore_FH4.dbf
- AnsAlbi_BroodScore_FH4.prj
- AnsAlbi_BroodScore_FH4.sbn
- AnsAlbi_BroodScore_FH4.sbx
- AnsAlbi_BroodScore_FH4.shp
- AnsAlbi_BroodScore_FH4.shx
- AnsAlbi_NonBreedersScore_FH4.cpg
- AnsAlbi_NonBreedersScore_FH4.dbf
- AnsAlbi_NonBreedersScore_FH4.prj
- AnsAlbi_NonBreedersScore_FH4.sbn
- AnsAlbi_NonBreedersScore_FH4.sbx
- AnsAlbi_NonBreedersScore_FH4.shp
- AnsAlbi_NonBreedersScore_FH4.shx
- AnsFabi_BroodScore_FH4.cpg
- AnsFabi_BroodScore_FH4.dbf
- AnsFabi_BroodScore_FH4.prj
- AnsFabi_BroodScore_FH4.sbn
- AnsFabi_BroodScore_FH4.sbx
- AnsFabi_BroodScore_FH4.shp
- AnsFabi_BroodScore_FH4.shx
- AnsFabi_NonBreedersScore_FH4.cpg
- AnsFabi_NonBreedersScore_FH4.dbf
- AnsFabi_NonBreedersScore_FH4.prj
- AnsFabi_NonBreedersScore_FH4.sbn
- AnsFabi_NonBreedersScore_FH4.sbx
- AnsFabi_NonBreedersScore_FH4.shp
- AnsFabi_NonBreedersScore_FH4.shx
